# Supplementary material for: Octadecanoids as emerging lipid mediators in cnidarian-dinoflagellate symbiosis
Source: Commun Biol. 2025 Nov 4;8:1519. doi: 10.1038/s42003-025-09104-6 (PMC12586643; doi:10.1038/s42003-025-09104-6)
Supplement: Supplementary file 4 — Supplementary Data [file 42003_2025_9104_MOESM4_ESM.xlsx]

## Sheet: Table S1_data
Table S1: Quantification of octadecanoids presented as ng/g of dry biomass.
	SFC quantification
	SAMPLES	GROUPS	9-oxo-OTrE	13-oxo-OTrE	9-oxo-ODE	13-oxo-ODE	6(Z),9(Z)-13-oxo-ODE	9(Z),15(Z)-13-oxo-ODE	13-oxo-OME	10-oxo-ODA	13-oxo-ODA	trans-9,10-EpODA_1	trans-9,10-EpODA_2	cis-9S,10R-EpODA	cis-9R,10S-EpODA	cis-9S,10R-EpODE	cis-9R,10S-EpODE	cis-12,13-EpODE	cis-15,16-EpODE	trans-9,10-EpOME_1	trans-9,10-EpOME_2	cis-9S,10R-EpOME	cis-9R,10S-EpOME	trans-12,13-EpOME	cis-12(R),13(S)-EpOME	cis-12(S),13(R)-EpOME	11(E)-epoxy-OME	10-HODA	11(E)-HOME	9(R)-HOTE	9(S)-HOTE	10(R)-HOTE	10(S)-HOTE	12(R)-HOTE	12(S)-HOTE	13(R)-HOTE	13(S)-HOTE	15(R,S)-HOTE	16(R)-HOTE	16(S)-HOTE	18-HOTE	6(Z),10(E),12(Z)-9(R)-HOTrE	6(Z),10(E),12(Z)-9(S)-HOTrE	6(Z),8(E),12(Z)-10(R)-HOTrE	6(Z),8(E),12(Z)-10(S)-HOTrE	6(Z),9(Z),13(E)-12(R,S)-HOTrE	6(Z),9(Z),11(E)-13(R)-HOTrE	6(Z),9(Z),11(E)-13(S)-HOTrE	9(R)-HOTrE
	HA_1	Host_Apo	317.069	33.2759	103.621	88.7931	0	0	0	211.724	18.6207	213.276	165.172	137.586	141.552	31.5468	34.7324	51.3793	86.2331	0	15.5288	23.6207	26.3793	27.7586	38.9655	24.1379	0	0	0	41.7445	0	0	0	161.724	9.13793	0	0	0	0	0	48.1004	56.3793	0	11.2069	0	20	0	0	444.027
	HA_2	Host_Apo	539.444	42.7778	392.222	222.037	8.33333	0	57.2222	237.593	33.1481	381.111	326.667	244.815	209.444	46.4294	37.02	0	105.167	0	9.75003	30.9259	76.8519	35	44.8148	49.0741	0	0	0	114.958	0	0	0	417.963	15.3704	45.1852	0	0	34.7169	0	99.4217	0	0	8.7037	0	42.037	0	0	807.457
	HA_3	Host_Apo	1185.18	101.607	445.179	196.607	0	22.3214	40.7143	551.786	60.1786	453.036	409.107	223.571	287.5	62.6429	44.4963	66.9643	161.624	0	0	30	35.3571	40.1786	49.2857	49.6429	0	0	0	194.652	0	53.2143	0	1706.79	21.4286	116.607	0	0	72.1018	39.3139	140.933	0	0	20	0	25.7143	504.107	0	1610.63
	HB-S-1	Host_B	905.424	153.22	537.458	363.22	0	0	0	151.271	14.8305	211.102	205.763	314.576	374.322	67.6997	82.0529	104.915	276.344	0	7.72745	39.9153	31.2712	18.1356	65.8475	80.5932	0	0	0	51.7852	39.5615	20.1695	0	134.576	23.8136	71.1017	79.661	16.9492	60.7734	28.6832	64.0635	168.475	127.119	99.7458	83.5593	86.6949	2238.56	1657.63	360.818
	HB-S-2	Host_B	450.5	54.25	497.875	366.125	0	0	0	231	16.75	255	265.875	426.875	323.5	27.683	25.5659	26.75	108.325	15.8905	9.72261	45.5	26.25	28.375	40	56.625	0	0	0	59.3922	25.7622	0	0	108.875	18.125	35.75	62.75	16.375	61.5635	23.2477	0	176.125	161.375	107.75	111.5	107.375	1752.5	1838.75	182.098
	HB-S-3	Host_B	210.081	28.0488	343.74	306.504	0	0	0	147.398	9.26829	155.528	168.13	275.935	231.951	14.5002	2.73328	0	51.1779	17.0291	8.91163	32.9268	31.3008	26.2602	41.0569	34.2276	0	0	0	36.5241	28.9756	14.4715	9.18699	62.3577	11.9512	44.7967	89.2683	15.5285	38.2377	30.7232	39.8158	115.122	133.089	84.3089	66.9919	78.2927	1694.07	1337.48	82.9056
	HD-S-1	Host_D	1398.68	256.038	839.057	625.472	0	0	12.6415	228.679	34.5283	284.34	282.264	449.245	440.566	115.576	136.493	140.755	354.667	23.5873	18.9958	76.4151	76.7925	24.5283	76.4151	123.585	0	0	0	176.97	88.0804	88.3019	52.2642	352.83	52.4528	143.585	247.358	67.7358	129.028	122.392	183.443	240.189	84.1509	96.4151	0	94.3396	2306.23	2259.62	747.88
	HD-S-2	Host_D	1629.32	243.864	1012.05	806.818	0	0	0	311.591	33.6364	400.682	402.045	581.818	581.591	179.809	207.103	226.136	562.287	0	27.1967	87.2727	101.818	0	153.636	135.909	0	0	0	220.524	133.982	83.1818	82.0455	569.318	54.7727	196.818	285.227	86.3636	164.244	112.175	12.3554	182.5	114.773	78.6364	0	78.4091	2181.82	2141.82	739.915
	HD-S-3	Host_D	1996	369.75	1204.25	958.25	0	0	0	310.5	12	590	572.5	814.5	725.75	245.136	215.881	266	645.076	55.0034	53.5112	74.25	73.75	89.5	108.5	149	0	0	0	352.613	189.557	80.25	0	616.25	86	216.5	487.25	77.5	283.271	185.83	295.75	365.25	176	178	0	159.25	4475.5	3997.5	1199.33
	B-Cultured-1	B_Cultured	0	0	50.7965	73.0973	10.9735	0	0	89.823	3.89381	162.301	170.885	170.885	169.469	0	0	0	0	13.6164	10.3922	13.8053	21.7699	0	21.9469	34.4248	0	0	0	37.4651	53.7988	18.3186	0	17.2566	13.0973	0	3160.35	18.0531	18.799	21.8095	45.0572	0	0	10.2655	0	8.0531	149.823	1575.75	0
	B-Cultured-2	B_Cultured	0	0	34.386	47.6316	0	0	2.80702	146.14	7.36842	120.702	115.263	161.228	119.912	0	0	0	0	0	0	0	6.05263	0	0	15.3509	0	0	0	29.1874	51.7124	17.3684	22.2807	17.807	15.1754	15.7018	2926.58	17.2807	25.9316	21.3876	33.9589	0	0	7.10526	103.421	6.84211	0	1663.6	0
	B-Cultured-3	B_Cultured	3.33333	0	36.8841	51.5217	10.7971	0	0	72.971	8.76812	120	77.4638	140.435	49.7101	0	0	0	0	0	4.38178	10.5072	20.2174	15	16.4493	5.65217	0	0	0	35.8374	52.2768	16.6667	14.8551	14.058	13.9855	18.9855	3030.58	21.9565	20.8189	35.1944	26.6464	0	0	5.94203	0	8.76812	103.406	1611.38	0
	B-S-1	B_Symbiotic	424.127	26.5079	486.984	380.952	0	0	0	154.286	20.1587	282.54	286.825	556.032	614.921	40.041	43.707	63.4921	159.796	11.5775	14.7396	71.9048	77.619	45.5556	125.714	47.9365	0	0	0	94.426	51.7026	30.6349	0	468.095	33.1746	55.2381	92.2222	30.9524	89.6203	74.1715	0	261.746	145.873	47.7778	0	46.0317	1647.14	1773.65	284.119
	B-S-2	B_Symbiotic	295.882	12.3529	542.206	403.382	0	0	38.3824	146.324	5.29412	448.382	413.382	446.912	464.853	0	0	33.3824	92.1189	14.7622	30.5738	54.8529	82.3529	43.5294	128.088	101.765	0	0	0	100.809	66.3955	29.2647	29.4118	521.176	39.5588	82.5	88.8235	29.2647	127.073	70.6508	115.247	335.294	121.912	59.2647	0	61.6176	1788.53	1968.24	189.642
	B-S-3	B_Symbiotic	148.571	0	425.714	293.429	0	0	0	182.571	7.85714	236.286	183.571	404.286	317.857	0	0	45.5714	67.0511	4.89058	4.09092	29.4286	45.4286	15.1429	76.2857	56.8571	0	0	0	50.3078	32.9481	0	0	285.143	24.7143	52.8571	53	0	54.5122	28.4466	61.2468	253.714	139.143	40	0	43.5714	1505.29	1689.43	100.073
	D-Cultured-1	D_Cultured	0	25.1471	39.4118	86.1765	0	0	0	136.765	13.9706	279.118	314.118	379.265	309.559	0	0	23.6765	21.0204	0	15.2162	18.2353	43.5294	38.8235	67.6471	56.0294	0	0	0	30.3703	0	28.8235	0	13.3824	0	28.0882	3867.94	26.7647	34.0941	166.531	125.442	0	0	0	162.059	0	0	837.941	0
	D-Cultured-2	D_Cultured	0	13.4426	11.3934	37.9508	4.7541	0	21.1475	54.0984	0	101.803	96.9672	121.066	71.4754	0	0	0	19.4149	0	0	13.3607	27.7049	16.1475	27.7049	22.0492	0	0	0	7.3777	8.3448	0	18.3607	5.16393	5.81967	0	744.508	10.3279	11.7297	43.4734	30.3683	0	0	0	0	0	108.361	0	0
	D-Cultured-3	D_Cultured	0	12	64	71.6471	0	0	0	119.529	10	220.588	149.647	229.882	183.412	0	0	0	17.1786	8.91211	4.81441	0	29.4118	0	14.8235	54	0	0	0	33.4342	21.7207	20.7059	27.8824	9.88235	9.05882	0	3221.41	20.8235	16.5093	105.079	109.488	0	0	0	0	0	0	0	0
	D-S-1	D_Symbiotic	249.118	22.6471	235.294	156.176	0	0	0	156.618	27.6471	136.471	138.971	273.971	266.176	28.719	36.4175	66.3235	162.538	0	5.19675	33.0882	30	0	37.9412	56.0294	0	0	0	67.0175	36.1726	29.4118	0	175.147	19.1176	33.6765	75.8824	40.7353	41.0268	38.562	31.2395	118.824	0	22.0588	0	22.3529	0	736.324	189.828
	D-S-2	D_Symbiotic	314.507	0	304.085	219.577	0	0	0	60	0	134.93	64.0845	278.451	322.254	58.0829	45.505	40.8451	135.069	0	8.5167	15.6338	12.5352	0	56.9014	36.338	0	0	0	171.305	60.1338	39.7183	46.7606	624.507	40.7042	113.944	157.042	31.5493	143.185	66.1844	124.829	151.972	68.7324	24.7887	0	18.4507	909.859	915.211	289.752
	D-S-3	D_Symbiotic	411.974	60.2632	466.184	277.303	2.69737	0	12.6974	97.9605	11.1842	144.737	106.645	243.224	238.684	46.2759	29.1568	0	108.573	13.0394	9.15864	29.8026	24.6053	21.0526	39.4737	43.0263	0	0	0	216.073	106.388	50.3289	38.5526	795.066	59.1447	101.382	162.566	24.0132	138.946	95.2555	109.756	233.355	89.4079	27.6974	0	36.5132	890.132	1163.75	410.039
[truncated: 48 more columns]

## Sheet: Table S2_EE
Table S2: Relative amounts of R and S enantiomers and calculated ee values.
	HOST					SYMBIONT						CONTROLS
		Host_Apo	Host_B	Host_D			B_Cultured	B_Symbiotic	D_Cultured	D_Symbiotic			Host_Apo	B_Cultured	D_Cultured
%9(R)-HOTE		100	61.0335	64.5683			39.3771	61.9137	70.305	69.1528			100	39.3771	70.305
%9(S)-HOTE		0	38.9665	35.4317			60.6229	38.0863	29.695	30.8472			0	60.6229	29.695
ee		100	22.0669	29.1365			21.2458	23.8274	40.61	38.3055			100	21.2458	40.61
%10(R)-HOTE		100	79.0385	65.2087			58.5026	67.0683	51.7157	58.3375			100	58.5026	51.7157
%10(S)-HOTE		0	20.9615	34.7913			41.4974	32.9317	48.2843	41.6625			0	41.4974	48.2843
ee		100	58.0771	30.4173			17.0052	34.1366	3.43147	16.675			100	17.0052	3.43147
%12(R)-HOTE		98.0305	85.0181	88.8414			53.7554	92.8967	65.6442	93.0579			98.0305	53.7554	65.6442
%12(S)-HOTE		1.9695	14.9819	11.1586			46.2446	7.10332	34.3558	6.94215			1.9695	46.2446	34.3558
ee		96.061	70.0362	77.6827			7.51077	85.7934	31.2885	86.1157			96.061	7.51077	31.2885
%13(R)-HOTE		100	39.561	35.3199			0.379005	44.8839	0.357268	38.6353			100	0.379005	0.357268
%13(S)-HOTE		0	60.439	64.6801			99.621	55.1161	99.6427	61.3647			0	99.621	99.6427
ee		100	20.8779	29.3601			100	10.2323	100	22.7293			100	100	100
%16(R)-HOTE		73.0971	66.018	57.8312			45.5392	61.0172	16.5157	61.7704			73.0971	45.5392	16.5157
%16(S)-HOTE		26.9029	33.982	42.1688			54.4608	38.9828	83.4843	38.2296			26.9029	54.4608	83.4843
ee		46.1942	32.0359	15.6625			8.9217	22.0343	66.9685	23.5408			46.1942	8.9217	66.9685
%9(R)-HOTrE-y		100	52.1637	67.7586			N/A	67.6446	N/A	76.1222			100	N/A	N/A
%9(S)-HOTrE-y		0	47.8363	32.2414			N/A	32.3554	N/A	23.8778			0	N/A	N/A
ee		100	4.3275	35.5171			N/A	35.2893	N/A	52.2445			100	N/A	N/A
%10(R)-HOTrE-y		100	52.686	100			18.3951	100	0	100			100	18.3951	0
%10(S)-HOTrE-y		0	47.314	0			81.6049	0	100	0			0	81.6049	100
ee		100	5.37207	100			63.2099	100	100	100			100	63.2099	100
%13(R)-HOTrE-y		100	54.0463	51.6259			4.96142	47.6362	11.451	39.0007			100	4.96142	11.451
%13(S)-HOTrE-y		0	45.9537	48.3741			95.0386	52.3638	88.549	60.9993			0	95.0386	88.549
ee		100	8.09268	3.25186			90.0772	4.72757	77.0981	21.9986			100	90	77.0981
%9(R)-HOTrE		93.9224	70.8861	70.5809			N/A	73.2953	N/A	77.7753			93.9224	N/A	N/A
%9(S)-HOTrE		6.07755	29.1139	29.4191			N/A	26.7047	N/A	22.2247			6.07755	N/A	N/A
ee		87.8449	41.7723	41.1617			N/A	46.5906	N/A	55.5507			87.8449	N/A	N/A
%10(R)-HOTrE		N/A	57.1144	52.6407			N/A	100	N/A	0			N/A	N/A	N/A
%10(S)-HOTrE		N/A	42.8856	47.3593			N/A	0	N/A	100			N/A	N/A	N/A
ee		N/A	14	6			N/A	100	N/A	100			N/A	N/A	N/A
%12(R)-HOTrE		98.8593	87.7293	90.0661			100	96.0856	N/A	93.663			98.8593	100	N/A
%12(S)-HOTrE		1.14071	12.2707	9.93391			0	3.91438	N/A	6.33695			1.14071	0	N/A
ee		98	76	80			100	88	N/A	88			98	100	N/A
%13(R)-HOTrE		6.28143	6.14201	6.01973			0	11.3046	3.10169	5.66036			6.28143	0	3.10169
%13(S)-HOTrE		93.7186	93.858	93.9803			100	88.6954	96.8983	94.3396			93.7186	100	96.8983
ee		88	88	88			100	78	94	88			88	100	94
%15(R)-HOTrE		81.8208	61.2821	59.2707			N/A	59.2087	N/A	61.5868			81.8208	N/A	N/A
%15(S)-HOTrE		18.1792	38.7179	40.7293			N/A	40.7913	N/A	38.4132			18.1792	N/A	N/A
ee		64	22	18			N/A	18	N/A	24			64	N/A	N/A
%16(R)-HOTrE		86.3246	80.522	76.537			86.5533	73.4367	77.8874	73.5641			86.3246	86.5533	77.8874
%16(S)-HOTrE		13.6754	19.478	23.463			13.4467	26.5633	22.1126	26.4359			13.6754	13.4467	22.1126
ee		72	52	54			74	46	56	48			72	74	56
%9(Z),15(Z)-13(R)-HODE		78.8155	64.3443	84.0896			N/A	100	N/A	100			78.8155	N/A	N/A
%9(Z),15(Z)-13(S)-HODE		21.1845	35.6557	15.9104			N/A	0	N/A	0			21.1845	N/A	N/A
ee		58	28	68			N/A	100	N/A	100			58	N/A	N/A
%9(R)-HODE		73.9403	61.6546	69.8374			58.4914	70.911	56.7842	75.0506			73.9403	58.4914	56.7842
%9(S)-HODE		26.0597	38.3454	30.1626			41.5086	29.089	43.2158	24.9494			26.0597	41.5086	43.2158
ee		48	24	40			16	42	14	50			48	16	14
%8(E),12(Z)-10(R)-HODE		73.4323	57.7955	55.51			61.7639	55.0438	44.4731	51.6864			73.4323	61.7639	44.4731
%8(E),12(Z)-10(S)-HODE		26.5677	42.2045	44.49			38.2361	44.9562	55.5269	48.3136			26.5677	38.2361	55.5269
ee		46	16	12			24	10	12	4			46	24	12
%9(Z),13(E)-12(R)-HODE		29.3706	54.3218	48.9685			52.3149	46.7596	42.15	45.9964			29.3706	52.3149	42.15
%9(Z),13(E)-12(S)-HODE		70.6294	45.6782	51.0315			47.6851	53.2404	57.85	54.0036			70.6294	47.6851	57.85
ee		42	8	2			4	6	16	8			42	4	16
%13(R)-HODE		47.3758	56.6776	57.0157			54.5824	55.843	44.0592	52.2762			47.3758	54.5824	44.0592
%13(S)-HODE		52.6242	43.3224	42.9843			45.4176	44.157	55.9408	47.7238			52.6242	45.4176	55.9408
ee		5.24836	14	14			10	12	12	4			6	10	12
%9(R),10(S),13(R)-TriHOME		100	89.7155	81.5525			100	85.1165	100	79.7453			100	100	100
%9(S),10(S),13(R)-TriHOME		0	10.2845	18.4475			0	14.8835	0	20.2547			0	0	0
ee (C-9)		100	80	64			100	70	100	60			100	100	100

## Sheet: Table S3_ANOVAs
Table S3: One-way ANOVA tests with pairwise tukey's pos-hoc. Only compounds statistically significant (p < 0.05) with FDR were listed below.
	a) Host								b) Symbiont
	Octadecanoids	F values	p values	FDR	Pairwise Tukey's HSD				Octadecanoids	F values	p values	FDR	Pairwise Tukey's HSD
	15(R,S)-HOTE	1767.3	4.867e-09	4.0883e-07	H_B-APO; H_D-APO; H_D-H_B				9(R)-y-HOTrE	251.26	2.98e-08	1.36e-06	B_S-B_FL; D_S-B_FL; D_S-B_S; D_FL-B_S; D_FL-D_S
	9(S)-HOTE	226.2	2.2423e-06	9.4177e-05	H_B-APO; H_D-APO; H_D-H_B				10(R)-y-HOTrE	244.75	3.31e-08	1.36e-06	B_S-B_FL; D_S-B_FL; D_FL-B_FL; D_S-B_S; D_FL-B_S; D_FL-D_S
	13(S)-HOTE	165.98	5.596e-06	0.00012927	H_B-APO; H_D-APO; H_D-H_B				12(R,S)-y-HOTrE	169.41	1.41e-07	3.86e-06	B_S-B_FL; D_S-B_FL; D_FL-B_FL; D_S-B_S; D_FL-B_S; D_FL-D_S
	10(S)-y-HOTrE	157.82	6.4919e-06	0.00012927	H_B-APO; H_D-H_B				cis-15,16-EpODE	140.3	2.96e-07	6.06e-06	B_S-B_FL; D_S-B_FL; D_FL-B_FL; D_FL-B_S; D_FL-D_S
	13(S)-y-HOTrE	147.77	7.8776e-06	0.00012927	H_B-APO; H_D-APO				9-KOTrE	112.01	7.13e-07	1.17e-05	B_S-B_FL; D_S-B_FL; D_FL-B_S; D_FL-D_S
	9(S),12(S),13(R)-TriHOME	140	9.2332e-06	0.00012927	H_B-APO; H_D-APO; H_D-H_B				9(S)-HOTrE	81.34	2.47e-06	3.37e-05	B_S-B_FL; D_S-B_FL; D_FL-B_S; D_FL-D_S
	9(S)-y-HOTrE	98.584	2.5757e-05	0.00030908	H_B-APO; H_D-APO				12(R)-HOTrE	72.585	3.83e-06	4.48e-05	B_S-B_FL; D_S-B_FL; D_FL-B_S; D_FL-D_S
	cis-9S,10R-EpOME	45.487	0.00023686	0.002487	H_D-APO; H_D-H_B				9(R)-HOTrE	64.462	6.03e-06	6.18e-05	B_S-B_FL; D_S-B_FL; D_FL-B_S; D_FL-D_S
	15(S)-HOTrE	36.337	0.00044356	0.0039721	H_B-APO; H_D-APO				12(R)-HOTE	50.974	1.47e-05	0.0001342	B_S-B_FL; D_S-B_FL; D_FL-B_S; D_FL-D_S
	10(R)-y-HOTrE	35.507	0.00047287	0.0039721	H_B-APO; H_D-APO				13(S)-HOTE	39.37	3.88e-05	0.0003184	B_S-B_FL; D_S-B_FL; D_FL-B_S; D_FL-D_S
	9(R)-HODE	32.752	0.00059083	0.0045118	H_B-APO; H_D-APO; H_D-H_B				trans-9,10-Epoxy-11-HOME_3	31.046	9.32e-05	0.00069257	B_S-B_FL; D_S-B_FL; D_FL-B_S; D_FL-D_S
	8(E),12(Z)-10(R)-HODE	29.269	0.00080356	0.0056249	H_B-APO; H_D-APO; H_D-H_B				trans-9,10-Epoxy-11-HOME_4	30.344	0.00010135	0.00069257	B_S-B_FL; D_S-B_FL; D_FL-B_S; D_FL-D_S
	9(Z),13(E)-12(R)-HODE	20.537	0.0020706	0.013379	H_B-APO; H_D-APO				9(Z),13(E)-12(R)-HODE	29.253	0.0001158	0.00070134	B_S-B_FL; D_S-B_FL; D_FL-B_S; D_FL-D_S
	13-KODE	19.164	0.0024797	0.014616	H_D-APO; H_D-H_B				13-KODE	28.694	0.0001242	0.00070134	B_S-B_FL; D_S-B_FL; D_FL-B_S; D_FL-D_S
	8(E),12(Z)-10(S)-HODE	18.789	0.00261	0.014616	H_B-APO; H_D-APO				9(R)-HODE	28.438	0.00012829	0.00070134	B_S-B_FL; D_S-B_FL; D_FL-B_S; D_FL-D_S
	15(R)-HOTrE	17.487	0.0031399	0.016484	H_B-APO; H_D-APO				9-KODE	24.653	0.00021449	0.0010993	B_S-B_FL; D_S-B_FL; D_FL-B_S; D_FL-D_S
	9(S)-HOTrE	16.005	0.0039333	0.0183	H_D-APO; H_D-H_B				13(R)-HODE	24.038	0.00023472	0.0011322	B_S-B_FL; D_FL-B_S; D_FL-D_S
	9(R)-y-HOTrE	16.004	0.0039342	0.0183	H_B-APO; H_D-APO				16(S)-HOTrE	17.564	0.00070257	0.0030393	B_S-B_FL; D_S-B_FL; D_FL-B_S; D_FL-D_S
	12(R,S)-y-HOTrE	15.684	0.0041393	0.0183	H_B-APO; H_D-APO				15(R)-HOTrE	17.552	0.00070423	0.0030393	D_S-B_FL; D_S-B_S; D_FL-D_S
	12(S)-HOTE	15.212	0.0044696	0.018773	H_D-APO; H_D-H_B				15(S)-HOTrE	13.987	0.0015105	0.0060026	D_S-B_FL; D_FL-D_S
	trans-9,10-Epoxy-13-HOME_2	14.596	0.0049558	0.019823	H_B-APO; H_D-APO				9(S)-y-HOTrE	13.913	0.0015373	0.0060026	B_S-B_FL; D_FL-B_S
	17(S)-HOTrE	12.485	0.007271	0.027762	H_B-APO; H_D-APO				13(S)-HODE	13.145	0.0018514	0.0069008	B_S-B_FL; D_S-B_FL; D_FL-B_S; D_FL-D_S
	cis-9S,10R-EpODA	11.882	0.0081914	0.029917	H_D-APO				13(R)-HOTrE	12.577	0.0021368	0.0076183	B_S-B_FL; D_S-B_FL; D_FL-D_S
	13(R)-y-HOTrE	11.252	0.0093261	0.032641	H_B-APO; H_D-APO				16(R)-HOTrE	12.138	0.0023965	0.0081131	B_S-B_FL; D_S-B_FL; D_FL-B_S; D_FL-D_S
	cis-12(R),13(S)-EpOME	10.403	0.011215	0.036367	H_D-APO; H_D-H_B				8(E),12(Z)-10(R)-HODE	12.018	0.0024735	0.0081131	B_S-B_FL; D_FL-B_S
	cis-12(S),13(R)-EpOME	10.386	0.011257	0.036367	H_D-APO; H_D-H_B				9(S)-HODE	9.835	0.0046386	0.014629	B_S-B_FL; D_FL-B_S; D_FL-D_S
	13(R)-HODE	10.024	0.01222	0.037581	H_D-APO; H_D-H_B				16(R)-HOTE	8.8028	0.0064864	0.01914	B_S-B_FL; D_S-B_FL; D_FL-B_S; D_FL-D_S
	16(S)-HOTE	9.7369	0.013067	0.037581	H_D-APO				13(S)-y-HOTrE	8.7804	0.0065358	0.01914	D_FL-B_FL; D_FL-B_S
	cis-9R,10S-EpODA	9.7157	0.013132	0.037581	H_D-APO				trans-9,10-Epoxy-13-HOME_2	8.1845	0.0080428	0.022742	B_S-B_FL; D_FL-B_S
	16(S)-HOTrE	9.6236	0.013422	0.037581	H_D-APO; H_D-H_B				12(S)-HOTE	7.9621	0.0087146	0.023296	D_FL-B_S; D_FL-D_S
	cis-9S,10R-EpODE	8.7242	0.016754	0.045397	H_D-H_B				cis-9S,10R-EpODE	7.9332	0.0088072	0.023296	D_S-B_FL; D_FL-D_S
	trans-9,10-Epoxy-13-HOME_1	8.3444	0.018494	0.048546	H_D-APO				cis-9R,10S-EpODE	7.2933	0.011206	0.028184	D_S-B_FL; D_FL-D_S
									threo-9(S),10(S)-DiHOME	7.2621	0.011342	0.028184	B_S-B_FL; D_FL-B_S
									9(R)-HOTE	7.015	0.012501	0.03015	D_FL-D_S
									cis-9S,10R-EpODA	6.706	0.014166	0.033189	B_S-B_FL
									9(S)-HOTE	6.2507	0.017157	0.039079	D_FL-B_FL; D_FL-B_S; D_FL-D_S
									cis-9R,10S-EpOME	6.0156	0.01901	0.040139	B_S-B_FL
									13(R)-HOTE	6.0124	0.019037	0.040139	D_FL-D_S
									cis-12(R),13(S)-EpOME	6.006	0.01909	0.040139	B_S-B_FL
									9(Z),13(E)-12(S)-HODE	5.7554	0.021361	0.04379	B_S-B_FL

## Sheet: Table S4_volcano_host
Table S4: Octadecanoids that varied with a fold change greater than 2 and p < 0.05 for the host. Pairwise comparisons were between symbiotic hosts, colonized with B. minutum (Host_B) and D. trenchii (Host_D) symbionts against aposymbiotic host (Host_Apo).
	Host_B vs Host_Apo	FC	log2(FC)	p.ajusted				Host_D vs Host_Apo	FC	log2(FC)	p.ajusted
	9(R),10(S),13(R)-TriHOME	32.223	5.01	0.00020725				9(S)-HOTE	82.211	6.3613	0.00033186
	17(S)-HOTrE	23.866	4.5769	0.00090017				15(S)-HOTrE	75.705	6.2423	0.0001606
	9,12,13-TriHOME	20.382	4.3492	0.00023144				15(R)-HOTrE	73.645	6.2025	8.0463e-05
	15(R)-HOTrE	20.271	4.3414	0.0050013				9(R),10(S),13(R)-TriHOME	63.493	5.9885	1.0477e-05
	15(S)-HOTrE	19.159	4.26	0.0050053				17(S)-HOTrE	43.225	5.4338	0.00087427
	9(S)-HOTE	18.834	4.2353	0.00023144				15(R,S)-HOTE	37.375	5.224	1.6218e-05
	13(R)-HOTrE-y	16.308	4.0275	0.00014744				16(S)-HOTE	32.76	5.0339	0.00023
	trans-12,13-Epoxy-11-HOME_1	15.571	3.9608	0.0050053				trans-12,13-Epoxy-11-HOME_1	32.24	5.0108	1.0477e-05
	9(S),12(S),13(R)-TriHOME	13.671	3.7731	0.0009308				13(S)-HOTE	32.07	5.0032	0.00053445
	10(R)-HOTrE	12.809	3.6791	0.015684				9(S),12(S),13(R)-TriHOME	31.314	4.9687	0.00035328
	13(S)-HOTrE-y	10.941	3.4517	0.00021283				10(R)-HOTE	28.992	4.8576	2.1467e-06
	9(S)-HOTrE-y	10.223	3.3537	0.00014744				trans-9,10-Epoxy-13-HOME_2	26.905	4.7498	0.0074465
	trans-9,10-Epoxy-13-HOME_1	9.1716	3.1972	0.007202				13(R)-HOTrE-y	25.712	4.6844	0.00087427
	trans-9,10-Epoxy-13-HOME_2	8.795	3.1367	0.010336				trans-9,10-Epoxy-13-HOME_1	21.668	4.4375	9.9369e-05
	15(R,S)-HOTE	7.8836	2.9789	1.0408e-05				13(S)-HOTrE-y	19.011	4.2488	0.0008244
	10(R)-HOTrE-y	7.3115	2.8702	0.0059118				13(S)-HODE	12.778	3.6756	0.018937
	13(S)-HOTE	7.2855	2.865	0.00037262				9(R)-HOTrE-y	11.407	3.5119	0.0014652
	9(R)-HOTrE-y	6.6556	2.7346	0.0009308				9(S)-HOTrE-y	9.0914	3.1845	0.0024138
	16(S)-HOTE	6.441	2.6873	0.00023144				10(R)-HOTrE-y	8.8461	3.145	0.011417
	10(R)-HOTE	5.9843	2.5812	0.00037262				13(R)-HODE	6.3387	2.6642	0.0078343
	12(R,S)-HOTrE-y	3.1038	1.634	0.027831				9(S)-HOTrE	6.0476	2.5964	0.0078343
	13(R)-HODE	2.6663	1.4148	0.049371				16(S)-HOTrE	5.547	2.4717	0.018772
	9(R)-HODE	0.10219	-3.2907	0.029589				8(E),12(Z)-10(R)-HODE	5.1332	2.3599	0.016262
								cis-9R,10S-EpODE	4.8128	2.2669	0.002914
	upregulated	22						13-KODE	4.711	2.236	0.018772
	downregulated	1						cis-15,16-EpODE	4.4247	2.1456	0.014288
								12(S)-HOTE	4.2063	2.0726	0.019035
	common to D. trenchii	19						12(S)-HOTrE	4.0032	2.0011	0.036486
	exclusive to B. minutum	4						cis-12,13-EpODE	3.919	1.9705	0.013927
								cis-9S,10R-EpODE	3.8439	1.9426	0.025757
								12(R,S)-HOTrE-y	3.7834	1.9197	0.027363
								cis-12(S),13(R)-EpOME	3.325	1.7334	0.018772
								cis-9S,10R-EpODA	3.0456	1.6067	0.025989
								cis-9S,10R-EpOME	2.8143	1.4928	0.002184
								cis-9R,10S-EpODA	2.7375	1.4529	0.032279
								9(Z),13(E)-12(R)-HODE	2.5899	1.3729	0.049088
								cis-12(R),13(S)-EpOME	2.5442	1.3472	0.030126
								upregulated	37
								downregulated	0
								common to B. minutum	19
								exclusive to D. trenchii	18

## Sheet: Table S5_volcano_symbiont
Table S5: Octadecanoids that varied with a fold change greater than 2 and p < 0.05 for the host. Pairwise comparisons were between symbiotic symbionts B. minutum (B_symbiotic) and D. trenchii (D_symbiotic) against cultured symbionts (B_cultured and D_cultured, respectively).
	B_symbiotic vs B_cultured	FC	log2(FC)	p.ajusted				D_symbiotic vs D_cultured	FC	log2(FC)	p.ajusted
	cis-15,16-EpODE	30.946	4.9517	0.0012029				cis-9R,10S-EpODE	67.733	6.0818	0.00011692
	12(R)-HOTrE	29.732	4.894	0.003905				12(R)-HOTE	56.096	5.8098	0.0064088
	trans-9,10-Epoxy-11-HOME_4	29.282	4.8719	2.6521e-05				12(R)-HOTrE	38.258	5.2577	0.0028541
	16(R)-HOTrE	26.43	4.7241	0.039443				trans-9,10-Epoxy-11-HOME_3	37.141	5.2149	0.00352
	12(R)-HOTE	25.944	4.6973	0.00076387				13(R)-HOTE	26.43	4.7241	0.0042258
	threo-9(S),10(S)-DiHOME	24.921	4.6393	0.0010046				16(R)-HOTrE	23.937	4.5812	0.013363
	9(R),10(S),13(R)-TriHOME	23.771	4.5711	0.010956				trans-9,10-Epoxy-11-HOME_4	22.198	4.4724	0.00097867
	trans-9,10-Epoxy-11-HOME_3	15.559	3.9597	0.01469				10(R)-HOTrE-y	20.909	4.386	4.4011e-05
	13(R)-HOTrE-y	14.173	3.8251	2.6521e-05				12(R,S)-HOTrE-y	18.834	4.2352	0.00097867
	16(S)-HOTrE	12.504	3.6443	0.011161				9(R)-HOTrE	17.884	4.1606	0.00097867
	9(R)-HOTrE-y	12.317	3.6225	0.00016285				13(R)-HOTrE	15.832	3.9848	4.4011e-05
	9-KODE	11.919	3.5752	0.00059379				cis-9S,10R-EpODE	15.296	3.9351	0.00097867
	trans-9,10-Epoxy-13-HOME_2	11.619	3.5384	0.0028622				16(S)-HOTrE	14.761	3.8837	0.00097867
	9(R)-HOTrE	11.536	3.5281	0.0052651				15(R)-HOTrE	12.005	3.5855	0.00037239
	trans-12,13-EpOME	11.472	3.52	0.0086881				15(S)-HOTrE	11.201	3.4856	0.00016481
	trans-9,10-EpOME_1	10.643	3.4118	0.0077211				9-KOTrE	10.944	3.4521	0.00090618
	13(R)-HOTrE	10.355	3.3723	0.008895				9(S)-HOTrE	9.6151	3.2653	0.00090618
	9(S)-HOTrE-y	9.8674	3.3027	4.3053e-05				9-KODE	8.7589	3.1307	0.029986
	9-KOTrE	9.7437	3.2845	0.0069813				cis-12,13-EpODE	8.739	3.1275	0.0020836
	9(Z),15(Z)-13(R)-HODE	9.5098	3.2494	0.0050184				9(Z),15(Z)-13(R)-HODE	8.1506	3.0269	0.014424
	cis-12,13-EpODE	8.8751	3.1498	0.0018814				trans-12,13-Epoxy-11-HOME_1	8.1339	3.0239	0.009101
	cis-12(R),13(S)-EpOME	7.9807	2.9965	0.039443				9(R)-HOTrE-y	7.2988	2.8677	0.0023222
	9(S)-HOTrE	7.9077	2.9833	0.003905				cis-15,16-EpODE	7.05	2.8176	0.00097867
	trans-9,10-Epoxy-11-HOME_2	7.224	2.8528	0.039973				13(R)-HOTrE-y	6.8299	2.7719	0.00097867
	12(R,S)-HOTrE-y	6.3905	2.6759	0.0010046				13(S)-HOTrE-y	6.3724	2.6718	0.00097867
	10(R)-HOTrE-y	6.3074	2.657	0.0031469				9(S)-HOTE	4.6247	2.2094	0.046554
	13-KODE	6.2569	2.6455	0.0019575				13-KODE	3.3358	1.738	0.032455
	9(Z),15(Z)-13(S)-HODE	5.4972	2.4587	0.027309				8(E),12(Z)-10(R)-HODE	3.1978	1.6771	0.014424
	cis-9R,10S-EpOME	4.2756	2.0961	0.042843				9(Z),13(E)-12(R)-HODE	3.096	1.6304	0.017171
	8(E),12(Z)-10(R)-HODE	4.2587	2.0904	0.0076184				8(E),12(Z)-10(S)-HODE	2.7355	1.4518	0.007977
	16(R)-HOTE	4.1374	2.0487	0.014836				9(Z),13(E)-12(S)-HODE	2.2261	1.1545	0.039014
	cis-9R,10S-EpODA	4.1217	2.0432	0.039443				13(S)-HOTE	0.050485	-4.308	0.019381
	9(Z),13(E)-12(R)-HODE	3.8074	1.9288	0.011161
	12,13-Epoxy-trans-9-KOME(EKODE)_1	3.8057	1.9282	0.042773				upregulated	31
	13(R)-HODE	3.6298	1.8599	0.021646				downregulated	1
	9(Z),13(E)-12(S)-HODE	3.6182	1.8553	0.021646
	threo-9(R),10(R)-DiHOME	3.5031	1.8087	0.038039				common to B. minutum	24
	cis-9S,10R-EpODA	2.978	1.5743	0.0028622				exclusive to D. trenchii	8
	trans-9,10-EpODA_1	2.4	1.263	0.033485
	9(R)-HOTE	2.3958	1.2605	0.039973
	12(S)-HOTE	2.306	1.2054	0.011464
	trans-12,13-Epoxy-11-HOME_2	2.1473	1.1025	0.020294
	13(S)-HOTE	0.02567	-5.2838	0.00047481
	upregulated	42
	downregulated	1
	common to D. trenchii	24
	exclusive to B. minutum	19

## Sheet: Table_S6_species confirmation
Table S6: Species confirmation of symbionts from cultures and symbiotic anemones. Genotyping was based on replicate sample's pool.
	Query				Subject							Score			Identities			Strand
SAMPLE ID	Name	Length	Start	End	DB	AC	Gene	Ref.	Length	Start	End	Bit	Raw	EValue	Match	Total	Pct.(%)
Culture of putative B. minutum	H230519-034_K11_65_ITS2_F.ab1	317	4	307	-	LK934670.1	Symbiodinium minutum 18S rRNA gene, 5.8S rRNA gene, 28S rRNA gene, ITS1 and ITS2, strain CCMP830	https://www.ncbi.nlm.nih.gov/nucleotide/831180851?report=genbank&log$=nuclalign&blast_rank=1&RID=0	3689	2044	2348	545	295	2e-151	302	305	99	Plus/Plus
Symbiont fraction of anemones putatively symbiotic with B. minutum	H230519-034_M09_58_ITS2_F.ab1	317	1	307	-	LK934670.1	Symbiodinium minutum 18S rRNA gene, 5.8S rRNA gene, 28S rRNA gene, ITS1 and ITS2, strain CCMP830	https://www.ncbi.nlm.nih.gov/nucleotide/831180851?report=genbank&log$=nuclalign&blast_rank=1&RID=0	3689	2039	2348	542	293	3e-150	305	310	98	Plus/Plus
Culture of putative D. trenchii	H230519-034_O01_18_ITS2_F.ab1	457	12	305	-	KF751056.1	Symbiodinium sp. D1a clone 2 5.8S ribosomal RNA gene, partial sequence; internal transcribed spacer 2, complete sequence; and 28S ribosomal RNA gene, partial sequence	https://www.ncbi.nlm.nih.gov/nucleotide/575796668?report=genbank&log$=nuclalign&blast_rank=1&RID=0	301	5	300	529	286	3e-146	293	296	99	Plus/Plus
Symbiont fraction of anemones putatively symbiotic with D. trenchii	H230519-034_O03_26_ITS2_F.ab1	309	13	309	-	KU842718.1	Symbiodinium sp. D1a isolate SSs6_11 5.8S ribosomal RNA gene, partial sequence; internal transcribed spacer 2, complete sequence; and 28S ribosomal RNA gene, partial sequence	https://www.ncbi.nlm.nih.gov/nucleotide/1042178837?report=genbank&log$=nuclalign&blast_rank=1&RID=0	815	44	339	536	290	1e-148	295	297	99	Plus/Plus

## Sheet: Table S7_Standards
Table S7: Internal standards and additional octadecanoids that were included in the current work that are not described in the original method of Quaranta et al. (2022).
Internal standard full name	Abbreviation	Parent PUFA	Detected	RT (min)	Source
cis-12,13-epoxy-octadecenoic acid-d4	cis-12,13-EpoME-d4	LA	N/A	4.18	In-house
13-oxo-octadecadienoic acid-d3	13-oxo-ODE-d3	LA	N/A	4.15	Cayman
9(S)-hydroxy-octadecadienoic acid-d4	9(S)-HODE-d4	LA	N/A	6.93	Cayman
13(S)-hydroxy-octadecadienoic acid-d4	13(S)-HODE-d4	LA	N/A	8.14	Cayman
threo-9,10-dihydroxy-octadecenoic acid-d4	threo-9,10-DiHOME-d4	LA	N/A	8.48	Cayman
threo-12,13-dihydroxy-octadecenoic acid-d4	threo-12,13-DiHOME-d4	LA	N/A	7.42	Cayman
9(S),12(S),13(S)-13C3-trihydroxy-octadecenoic acid	9(S),12(S),13(S)-13C3-TriHOME	LA	N/A	11.14	In house
New octadecanoid full name	Abbreviation	Parent PUFA	Detected	RT (min)	Source
10-oxo-decanoic acid	10-oxo-ODA	OA	YES	3.56	In house
13-oxo-decanoic acid	13-oxo-ODA	OA	YES	3.59	In house
13(R)-9(Z),15(Z)-hydroxy-octadecadienoic acid	9(Z),15(Z)-13(R)-HODE	ALA	YES	4.67	In house
13(S)-9(Z),15(Z)-hydroxy-octadecadienoic acid	9(Z),15(Z)-13(S)-HODE	ALA	YES	4.94	In house
10(R)-8(E),12(Z)-hydroxy-octadecatrienoic acid	8(E),12(Z)-10(R)-HOTrE	ALA	YES	4.34	In house
10(S)-8(E),12(Z)-hydroxy-octadecatrienoic acid	8(E),12(Z)-10(S)-HOTrE	ALA	YES	4.75	In house
12(R)-9(Z),13(E)-hydroxy-octadecatrienoic acid	9(Z),13(E)-12(R)-HOTrE	ALA	YES	4.65	In house
12(S)-9(Z),13(E)-hydroxy-octadecatrienoic acid	9(Z),13(E)-12(S)-HOTrE	ALA	YES	4.83	In house
9(R)-6(Z),10(E),12(Z)-hydroxy-octadecatrienoic acid	9(R)-HOTrE-ɤ	GLA	YES	4.07	In house
9(S)-6(Z),10(E),12(Z)-hydroxy-octadecatrienoic acid	9(S)-HOTrE-ɤ	GLA	YES	4.54	In house
10(R)-6(Z),8(E),12(Z)-hydroxy-octadecatrienoic acid	10(R)-HOTrE-ɤ	GLA	YES	4.07	In house
10(S)-6(Z),8(E),12(Z)-hydroxy-octadecatrienoic acid	10(S)-HOTrE-ɤ	GLA	YES	4.4	In house
12(R,S)-6(Z),9(Z),13(E)-hydroxy-octadecatrienoic acid	12(R,S)-HOTrE-ɤ	GLA	YES	4.07	In house
13(R)-6(Z),9(Z),11(E)-hydroxy-octadecatrienoic acid	13(R)-HOTrE-ɤ	GLA	YES	4.2	In house
13(S)-6(Z),9(Z),11(E)-hydroxy-octadecatrienoic acid	13(S)-HOTrE-ɤ	GLA	YES	6.21	In house
9(R)-hydroxy-octadecatetraenoic acid	9(R)-HOTE	SDA	YES	4.56	In house
9(S)-hydroxy-octadecatetraenoic acid	9(S)-HOTE	SDA	YES	5.17	In house
10(R)-hydroxy-octadecatetraenoic acid	10(R)-HOTE	SDA	YES	4.23	In house
10(S)-hydroxy-octadecatetraenoic acid	10(S)-HOTE	SDA	YES	4.58	In house
12(R)-hydroxy-octadecatetraenoic acid	12(R)-HOTE	SDA	YES	4.26	In house
12(S)-hydroxy-octadecatetraenoic acid	12(S)-HOTE	SDA	YES	4.49	In house
13(R)-hydroxy-octadecatetraenoic acid	13(R)-HOTE	SDA	YES	4.14	In house
13(S)-hydroxy-octadecatetraenoic acid	13(S)-HOTE	SDA	YES	4.86	In house
15(R,S)-hydroxy-octadecatetraenoic acid	15(R,S)-HOTE	SDA	YES	4.38	In house
16(R)-hydroxy-octadecatetraenoic acid	16(R)-HOTE	SDA	YES	4.25	In house
16(S)-hydroxy-octadecatetraenoic acid	16(S)-HOTE	SDA	YES	4.67	In house
18-hydroxy-octadecatetraenoic acid	18-HOTE	SDA	YES	4.64	In house

## Sheet: Table S8_IS
Table S8: Concentration of internal standards mix spiked into samples.
Internal standard full name	Abbreviation	Concentration (ng/mL)
cis-12,13-epoxy-octadecenoic acid-d4	cis-12,13-EpoME-d4	125
13-oxo-octadecadienoic acid-d3	13-oxo-ODE-d3	100
9(S)-hydroxy-octadecadienoic acid-d4	9(S)-HODE-d4	100
13(S)-hydroxy-octadecadienoic acid-d4	13(S)-HODE-d4	100
threo-9,10-dihydroxy-octadecenoic acid-d4	threo-9,10-DiHOME-d4	100
threo-12,13-dihydroxy-octadecenoic acid-d4	threo-12,13-DiHOME-d4	100
9(S),12(S),13(S)-13C3-trihydroxy-octadecenoic acid	9(S),12(S),13(S)-13C3-TriHOME	50

## Sheet: Table S9_Protein references
Table S9: Genomic stramenopile and alveolate protein references used for Blastp ORF homology filtering of Breviolum minutum and Durusdinium trenchii transcriptomes.
Species	Strain / isolate	WGS project	Assembly Accession	Submission date	Contigs	Encoded proteins
Amoebophrya sp.	A120	CAJINV01	GCA_905178155.1		1147	26350
				Sep 28, 2021
Cyanidium caldarium	DBV 063 E5	JANCYW01				4870
			GCA_026184775.1	Nov 15, 2022	20
Ectocarpus sp.	EcLAC-371	CAXNAH01	GCA_964200375.1
				Jul 24, 2024	436	685
Leishmania donovani	-	LDHU3_new	GCA_900635355.2	Jun 28, 2020	36
						8463
Phaeodactylum tricornutum	CCAP 1055/1	CCAP1055				10392
			GCA_000150955.2	Dec 12, 2008	179
Plasmodium falciparum	3D7	PRJNA13173
			GCA_000002765.3	Apr 7, 2016	14	5387
Thalassiosira pseudonana	CCMP1335	AAFD02	GCA_000149405.2
				Jan 16, 2009	115	11672

## Sheet: Table S10_RNA-seq libraries
Table S10: NCBI access numbers for RNA-seq libraries used for novel LOX candidate's gene expression counts.
Breviolum minutum
["SRR9128698"]="FL1_"
["SRR9128699"]="FL2_"
["SRR9128700"]="FL3_"
["SRR9128701"]="Sym1_"
["SRR9128702"]="Sym2_"
["SRR9128703"]="Sym3_"
Durusdinium trenchii
["SRR8292141"]="D.t_Sym_34c_2_"
["SRR8292142"]="D.t_Sym_34c_1_"
["SRR8292143"]="D.t_Sym_34c_4_"
["SRR8292144"]="D.t_Sym_34c_3_"
["SRR8292149"]="D.t_FL_34c_4_"
["SRR8292150"]="D.t_FL_34c_3_"
["SRR8292151"]="D.t_FL_34c_2_"
["SRR8292152"]="D.t_FL_34c_1_"

[truncated: 1 more sheets: Table S11_GenBank]
